# Supplementary material for: Validation of an Instrument for Detecting Problematic Internet Use in Adolescents
Source: Behav Sci (Basel). 2024 Aug 15;14(8):715. doi: 10.3390/bs14080715 (PMC11351187; doi:10.3390/bs14080715)
Supplement: Supplementary file 1 [file behavsci-14-00715-s001.zip]

Archive with 1 entries (1 files):
- behavsci-3077876-supplementary.pdf
